# Supplementary material for: Whey Protein Enzymatic Breakdown: Synthesis, Analysis, and Discovery of New Biologically Active Peptides in Papain-Derived Hydrolysates
Source: Molecules. 2025 Mar 25;30(7):1451. doi: 10.3390/molecules30071451 (PMC11990292; doi:10.3390/molecules30071451)
Supplement: Supplementary file 1 [file molecules-30-01451-s001.zip]

Archive with 1 entries (1 files):
- molecules-3310157-supplementary.xlsx
