# Supplementary material for: Whey Protein Enzymatic Breakdown: Synthesis, Analysis, and Discovery of New Biologically Active Peptides in Papain-Derived Hydrolysates
Source: Molecules. 2025 Mar 25;30(7):1451. doi: 10.3390/molecules30071451 (PMC11990292; doi:10.3390/molecules30071451)
Supplement: Supplementary file 1 [file molecules-30-01451-s001.zip › molecules-3310157-supplementary.xlsx]

## Sheet: Arkusz1
Table S1. The identified peptide sequences derived via papain-catalysed hydrolysis of whey proteins, information on proteins from which they are derived and predicted biological activities of the peptides.
Origin (protein)	Protein ID (UniProt)	Amino acid sequence	Peptide known activity or potential biological activity (based on BIOPEP-UWM database)
LILR2	A0A075CD25	LEVLPKP	Potential: ACE inhibitor; Glucose uptake stimulating; antioxidtive; dipeptidyl peptidase IV inhibitor (DPP IV inhibitor)
BOVIN Albumin	A0A140T897, A0A3Q1LNN7, P02769, B0JYQ0	VTKLVTDLTKVH	Potencial: ACE inhibitor; Glucose uptake stimulating; dipeptidyl peptidase IV inhibitor (DPP IV inhibitor)
		LVTDLTKVH	Potencial: ACE inhibitor; Glucose uptake stimulating; dipeptidyl peptidase IV inhibitor (DPP IV inhibitor)
		KLVTDLTKVH	Potencial: ACE inhibitor; Glucose uptake stimulating; dipeptidyl peptidase IV inhibitor (DPP IV inhibitor)
Dynein axonemal heavy chain 17	A0A3Q1LFR8, A0A3Q1LFZ1, A0A3Q1LS97, A0A3Q1LUZ9, A0A3Q1M5E4, A0A3Q1M7H2, A0A3Q1MI93, A0A3Q1MLC2, E1BLB4, G3N2A4	LDEILEKI	Potencial: ACE inhibitor; Glucose uptake stimulating; Neuropeptide; dipeptidyl peptidase IV inhibitor (DPP IV inhibitor)
Coiled-coil domain containing 88C	A0A3Q1LKA7, E1BCQ3	KVLLLVL	Potencial: ACE inhibitor; Stimulating vasoactive substance release; Glucose uptake stimulating; dipeptidyl peptidase IV inhibitor (DPP IV inhibitor)
ATPase phospholipid transporting 8B3; Phospholipid-transporting ATPase; ATPase, class I, type 8B, member 3	A0A3Q1LLH5, F1MFC4, Q0II98	PIMLVIL	Potencial: ACE inhibitor; Glucose uptake stimulating; Neuropeptide; dipeptidyl peptidase IV inhibitor (DPP IV inhibitor)
Dynein axonemal heavy chain 10	A0A3Q1LNB4, A0A3Q1M7C5, F1MSP8	HIRILVT	Potencial: ACE inhibitor; Glucose uptake stimulating; Neuropeptide; Antioxidative; dipeptidyl peptidase IV inhibitor (DPP IV inhibitor); CaMPDE inhibitor; renin inhibitor
ADAM metallopeptidase with thrombospondin type 1 motif 20	A0A3Q1LQP7, E1B900	IPLPLLVT	Potencial: ACE inhibitor; Glucose uptake stimulating; Antioxidative; dipeptidyl peptidase IV inhibitor (DPP IV inhibitor); renin inhibitor; nhibitor of Xaa-Pro aminopeptidase; lactocepin inhibitor
Anion exchange protein, Electrogenic sodium bicarbonate cotransporter 1	A0A3Q1LUF6, A0A3Q1LVR7, B2NIZ2, E1BIN2, F6RYQ5, Q9GL77	APILKFI	Potencial: ACE inhibitor; Glucose uptake stimulating; Neuropeptide; Antioxidative; dipeptidyl peptidase IV inhibitor (DPP IV inhibitor); CaMPDE inhibitor; renin inhibitor
Progestagen-associated endometrial protein, Major allergen beta-lactoglobulin, Beta-lactoglobulin	A0A3Q1LYE8, A0A3Q1M701, B5B0D4, P02754	VYVEELKPTPEGDLEIL	Potencial: ACE inhibitor; Glucose uptake stimulating; Stimulating vasoactive substance release; Stimulating GLP-1 release; Neuropeptide; Antioxidative; dipeptidyl peptidase IV inhibitor (DPP IV inhibitor); zinc binding; Alpha-glucosidase inhibitor; dipeptidyl peptidase III (DPP-III) inhibitor; Osteoanabolic
		ASDISLLDAQSAPLRVY	Potencial: ACE inhibitor; Glucose uptake stimulating; Regulator of phosphoglycerate kinase activity; Antioxidative; dipeptidyl peptidase IV inhibitor (DPP IV inhibitor); Alpha-glucosidase inhibitor; DPP-III inhibitor; Renin inhibitor; Inhibitor of Xaa-Pro aminopeptidase; lactocepin inhibitor
		LDAQSAPLRVY	Potencial: ACE inhibitor; Antioxidative; dipeptidyl peptidase IV inhibitor (DPP IV inhibitor); Alpha-glucosidase inhibitor; DPP-III inhibitor; Renin inhibitor; Inhibitor of Xaa-Pro aminopeptidase; lactocepin inhibitor
		VEELKPTPEGDLEIL	Known: Zinc binding activity; Potential: ACE inhibitor; Glucose uptake stimulating; Stimulating vasoactive substance release; Stimulating GLP-1 release; Neuropeptide; Antioxidative; dipeptidyl peptidase IV inhibitor (DPP IV inhibitor); zinc binding; Alpha-glucosidase inhibitor; DPP-III inhibitor
		SDISLLDAQSAPLRVY	Potencial: ACE inhibitor; Glucose uptake stimulating; Regulator of phosphoglycerate kinase activity; Antioxidative; dipeptidyl peptidase IV inhibitor (DPP IV inhibitor); Alpha-glucosidase inhibitor; DPP-III inhibitor; Renin inhibitor; Inhibitor of Xaa-Pro aminopeptidase; lactocepin inhibitor
		KIDALNENKVL	Potencial: ACE inhibitor; Glucose uptake stimulating; Antioxidative; dipeptidyl peptidase IV inhibitor (DPP IV inhibitor); DPP-III inhibitor
		ALKALPMHIR	Potencial: ACE inhibitor; Neuropeptide; Antioxidative; dipeptidyl peptidase IV inhibitor (DPP IV inhibitor); DPP-III inhibitor; CaMPDE inhibitor; renin inhibitor
		VRTPEVDDEALEKFDKALKALPMHIRL	Potencial: ACE inhibitor; Neuropeptide; Antioxidative; dipeptidyl peptidase IV inhibitor (DPP IV inhibitor); alpha-glucosidase inhibitor; dipeptidyl peptidase III inhibitor; CaMPDE inhibitor; renin inhibitor; hypocholesterolemic
		KTKIPAVFKID	Potencial: ACE inhibitor; Antibacterial; Zinc binding; dipeptidyl peptidase IV inhibitor (DPP IV inhibitor)
		YVEELKPTPEGDLEIL	Potencial: ACE inhibitor; Glucose uptake stimulating; Stimulating vasoactive substance release; Stimulating GLP-1 release; Neuropeptide; Antioxidative; Zinc binding; dipeptidyl peptidase IV inhibitor (DPP IV inhibitor); zinc binding; Alpha-glucosidase inhibitor; DPP-III inhibitor; Osteoanabolic
		ELKPTPEGDLEIL	Known activity: Zinc binding; Potential: ACE inhibitor; Glucose uptake stimulating peptide; Stimulating GLP-1 release; Antioxidative; Zinc binding; dipeptidyl peptidase IV inhibitor (DPP IV inhibitor); Alpha-glucosidase inhibitor; DPP-III inhibitor
		ALNENKVLVLDTDYK	Potencial: ACE inhibitor; Antibacterial; Glucose uptake stimulating; Regulating; Anticancer; Antioxidative; dipeptidyl peptidase IV inhibitor (DPP IV inhibitor); DPP-III inhibitor
		VFKIDALNENKVLVL	Potencial: ACE inhibitor; Glucose uptake stimulating; Antioxidative; dipeptidyl peptidase IV inhibitor (DPP IV inhibitor); DPP-III inhibitor
		AMAASDISLLDAQSAPLRVY	Potencial: ACE inhibitor; Antibacterial; Glucose uptake stimulating; Regulating; Antioxidative; Hypotensive; dipeptidyl peptidase IV inhibitor (DPP IV inhibitor); Alpha-glucosidase inhibitor; DPP-III inhibitor; Renin inhibitor; nhibitor of Xaa-Pro aminopeptidase; Lactocepin inhibitor
		LIVTQTMKGLDIQKVAGTWYSLA	Potencial: ACE inhibitor; Antibacterial; Immunomodulating; Neuropeptide; Regulator of phosphoglycerate kinase activity; Glucose uptake stimulating; Antioxidative; activating ubiquitin-mediated proteolysis; dipeptidyl peptidase IV inhibitor (DPP IV inhibitor); dipeptidyl peptidase III inhibitor
		AASDISLLDAQSAPLRVY	Potencial: ACE inhibitor; Antibacterial; Regulating; Glucose uptake stimulating; Antioxidative; Hypotensive; dipeptidyl peptidase IV inhibitor (DPP IV inhibitor); dipeptidyl peptidase III inhibitor; renin inhibitor; Inhibitor of Xaa-Pro aminopeptidase; lactocepin inhibitor
		VYVEELKPTPEGDLEILL	Potencial: ACE inhibitor; Glucose uptake stimulating; Stimulating vasoactive substance release; Stimulating GLP-1 release; Neuropeptide; Antioxidative; Zinc binding; dipeptidyl peptidase IV inhibitor (DPP IV inhibitor); zinc binding; Alpha-glucosidase inhibitor; DPP-III inhibitor; Osteoanabolic
		VEELKPTPEGDLEILL	potential: ACE-inhibitor, Glucose uptake stimulating peptide, Stimulating GLP-1 release, Stimulating vasoactive substance release; Neuropeptide ; antioxidative; Zinc binding; dipeptidyl peptidase IV inhibitor (DPP IV inhibitor); Alpha-glucosidase inhibitor; DPP-III inhibitor
		AMAASDISLLDAQSAPLR	potential: ACE inhibitor; antibacterial; stimulating glucose uptake, regulating; hypotensive; dipeptidyl peptidase IV inhibitor; alpha-glucosidase inhibitor; dipeptidyl peptidase III inhibitor; renin inhibitor; xaa-pro inhibitor ; lactocepin inhibitor
		LLDAQSAPLRVY	potential: ACE inhibitor; stimulating glucose uptake, antioxidative; dipeptidyl peptidase IV inhibitor; alpha-glucosidase inhibitor; dipeptidyl peptidase III inhibitor; renin inhibitor; xaa-pro inhibitor ; lactocepin inhibitor
		VLDTDYKKYL	Potencial: ACE inhibitor; Glucose uptake stimulating; Neuropeptide; Regulating; Anticancer; Antioxidative; dipeptidyl peptidase IV inhibitor (DPP IV inhibitor); DPP-III inhibitor
		ISLLDAQSAPLRVY	potential: ACE inhibitor; stimulating glucose uptake; Regulator of phosphoglycerate kinase activity; antioxidative; dipeptidyl peptidase IV inhibitor; alpha-glucosidase inhibitor; dipeptidyl peptidase III inhibitor; renin inhibitor; xaa-pro inhibitor ; lactocepin inhibitor
		FKIDALNENKVL	potential: ACE inhibitor; stimulating glucose uptake; antioxidative; dipeptidyl peptidase IV inhibitor; dipeptidyl peptidase III inhibitor
		KTKIPAVFKIDALNENKVLVL	potential: ACE inhibitor; antibacterial; stimulating glucose uptake; antioxidative; zinc binding; dipeptidyl peptidase IV inhibitor; dipeptidyl peptidase III inhibitor
		ISLLDAQSAPLRV	potential: ACE inhibitor; stimulating glucose uptake; Regulator of phosphoglycerate kinase activity; dipeptidyl peptidase IV inhibitor; alpha-glucosidase inhibitor; dipeptidyl peptidase III inhibitor; renin inhibitor; xaa-pro inhibitor ; lactocepin inhibitor
		KPTPEGDLEILL	Potencial: ACE inhibitor; ; Neuropeptide; Glucose uptake stimulating; Antioxidative; dipeptidyl peptidase IV inhibitor (DPP IV inhibitor); Alpha-glucosidase inhibitor; dipeptidyl peptidase III inhibitor
		LIVTQTMKGLDIQKVAGTW	Potencial: ACE inhibitor; Glucose uptake stimulating; Neuropeptide; Antioxidative; dipeptidyl peptidase IV inhibitor (DPP IV inhibitor)
		KIDALNENKVLVL	Potencial: ACE inhibitor; Glucose uptake stimulating; Antioxidative; dipeptidyl peptidase IV inhibitor (DPP IV inhibitor); dipeptidyl peptidase III inhibitor
		KTKIPAVFKIDALNENKVLVLDTDYK	Potencial: ACE inhibitor; Glucose uptake stimulating; Anticancer; Antibacterial; Zinc binding; dipeptidyl peptidase IV inhibitor (DPP IV inhibitor); dipeptidyl peptidase III inhibitor
		DISLLDAQSAPLRVY	potential: ACE inhibitor; stimulating glucose uptake; Regulator of phosphoglycerate kinase activity;Antioxidative; dipeptidyl peptidase IV inhibitor; alpha-glucosidase inhibitor; dipeptidyl peptidase III inhibitor; renin inhibitor; xaa-pro inhibitor ; lactocepin inhibitor
		AASDISLLDAQSAPLR	known: antibacterial; potential: ACE inhibitor; Antibacterial; stimulating glucose uptake; Regulator of phosphoglycerate kinase activity; Hypotensive; dipeptidyl peptidase IV inhibitor; alpha-glucosidase inhibitor; DPP-III inhibitor; renin inhibitor; xaa-pro inhibitor ; lactocepin inhibitor
		FKIDALNENKVLVL	potential: ACE inhibitor; stimulating glucose uptake; Antioxidative; dipeptidyl peptidase IV inhibitor; alpha-glucosidase inhibitor; DPP-III inhibitor
		LAMAASDISLLDAQSAPLR	potential: ACE inhibitor; Antibacterial; stimulating glucose uptake; Regulator of phosphoglycerate kinase activity; Hypotensive; activating ubiquitin-mediated proteolysis; dipeptidyl peptidase IV inhibitor; alpha-glucosidase inhibitor; DPP-III inhibitor; renin inhibitor; xaa-pro inhibitor ; lactocepin inhibitor
		VYVEELKPTPEG	potential: ACE inhibitor; Stimulating vasoactive substance release; Stimulating GLP-1 release; Antioxidative; dipeptidyl peptidase IV inhibitor; alpha-glucosidase inhibitor; DPP-III inhibitor; osteoanabolic
		LDAQSAPLRV	potential: ACE inhibitor; dipeptidyl peptidase IV inhibitor; alpha-glucosidase inhibitor; DPP-III inhibitor; renin inhibitor; xaa-pro inhibitor ; lactocepin inhibitor
		IPAVFKID	potential: ACE inhibitor; antibacterial; dipeptidyl peptidase IV inhibitor
		LIVTQTMKGLDIQKVAGTWYS	Potencial: ACE inhibitor; Antibacterial; Immunomodulating; Neuropeptide; Glucose uptake stimulating; Antioxidative; dipeptidyl peptidase IV inhibitor (DPP IV inhibitor)
		MAASDISLLDAQSAPLRV	Potencial: ACE inhibitor; Antibacterial; Glucose uptake stimulating; Regulator of phosphoglycerate kinase activity; Hypotensive; alpha-glucosidase inhibitor; dipeptidyl peptidase IV inhibitor (DPP IV inhibitor); DPP-III inhibitor; renin inhibitor; xaa-pro inhibitor ; lactocepin inhibitor
		VEELKPTPEGDLEILLQ	Potencial: ACE inhibitor; Neuropeptide; Glucose uptake stimulating; Stimulating vasoactive substance release; Stimulating GLP-1 release; Antioxidative; Zinc binding; DPP IV inhibitor; Alpha-glucosidase inhibitor; dipeptidyl peptidase III inhibitor
		FDKALKALPMHIR	Potencial: ACE inhibitor; Neuropeptide; DPP IV inhibitor; dipeptidyl peptidase III inhibitor; CaMPDE inhibitor; Renin inhibitor
		VYVEELKPTPE	potential: ACE-inhibitor, Glucose uptake stimulating peptide, Stimulating GLP-1 release, Stimulating vasoactive substance release; Neuropeptide ; antioxidative; DPP IV inhibitor; Alpha-glucosidase inhibitor; DPP-III inhibitor; osteoanabolic
		NENKVLVLDTDYKKYLLF	potential: ACE-inhibitor, Antibacterial; Glucose uptake stimulating peptide; Neuropeptide; Regulating; Anticancer; Antioxidative; bacterial permease ligand; Opioid agonist; Zinc binding; DPP IV inhibitor; Alpha-glucosidase inhibitor; DPP-III inhibitor; osteoanabolic
		IDALNENKVL	potential: ACE-inhibitor; Glucose uptake stimulating; Antioxidative; DPP IV inhibitor; DPP-III inhibitor; osteoanabolic
		KPTPEGDLEIL	Known: dipeptidyl peptidase IV inhibitor, zinc binding; Potential: ACE-inhibitor; Glucose uptake stimulating; Neuropeptide; Antioxidative; DPP IV inhibitor; DPP-III inhibitor; alpha-glucosidase inhibitor
		LIVTQTMKGLDIQKVAGTWYSLAM	Potencial: ACE inhibitor; Antibacterial; Immunomodulating; Neuropeptide; Regulator of phosphoglycerate kinase activity; Glucose uptake stimulating; Antioxidative; activating ubiquitin-mediated proteolysis; dipeptidyl peptidase IV inhibitor (DPP IV inhibitor); dipeptidyl peptidase III inhibitor
PMS1 homolog 2, mismatch repair system component	A0A3Q1M1S8, A0A3Q1M5A6, A0A3Q1N669, E1BA65	KLLLAVL	Potencial: ACE inhibitor; Stimulating vasoactive substance release; Glucose uptake stimulating; activating ubiquitin-mediated proteolysis; dipeptidyl peptidase IV inhibitor (DPP IV inhibitor); dipeptidyl peptidase III inhibitor
Solute carrier family 35 member C2	A0A3Q1M589, Q29RM0	DLELLLR	potential: ACE-inhibitor; Glucose uptake stimulating; Stimulating vasoactive substance release; Antioxidative; DPP IV inhibitor; Alpha-glucosidase inhibitor; DPP-III inhibitor; renin inhibitor
RRM domain-containing protein	A0A3Q1M5Y7	APLIKFL	Potencial: ACE inhibitor; Glucose uptake stimulating; dipeptidyl peptidase IV inhibitor (DPP IV inhibitor); DPP-III inhibitor; CaMPDE inhibitor; renin inhibitor; Inhibitor of Xaa-Pro aminopeptidase; Lactocepin inhibitor
OMA1 zinc metallopeptidase, Metalloendopeptidase OMA1, mitochondrial	A0A3Q1M649, Q3SZN3	KLLAIIV	Potencial: ACE inhibitor; Glucose uptake stimulating; activating ubiquitin-mediated proteolysis; DPP IV inhibitor; DPP-III inhibitor
Lysosomal trafficking regulator	A0A3Q1MD56, A5JIU1, F1MLZ4, Q9TTK4	DLELLTI	Potencial: ACE inhibitor; Glucose uptake stimulating; Antioxidative; DPP IV inhibitor
Alpha-S1-casein	A0A3Q1MJE5, A0A3Q1NG86, B5B3R8, P02662	APFPEVF	Known Activity - alpha-glucosidase inhibitor; Potencial: ACE inhibitor; ACE2 Inhibitor; alpha-glucosidase inhibitor; DPP IV inhibitor; DPP-III inhibitor
Mature T cell proliferation 1	A0A3Q1NJI0, G3N2C7	VEELLLK	Potencial: ACE inhibitor; Stimulating vasoactive substance release; Glucose uptake stimulating peptide; Antioxidative; alpha-glucosidase inhibitor; DPP IV inhibitor
		VEELLLKLL
		GVEELLLKL
		VEELLLKL
Beta-casein	A0A452DHW7, A0A4D6WI58, A0A4D6WP97, P02666, J9UHS4, J9UJ96, T1T0C1	DELQDKIHPF	Potencial: ACE inhibitor; ACE2 inhibitor; Antioxidative; DPP IV inhibitor, DPP-III inhibitor
Beta-casein	A0A452DHW7, A0A4D6WP97, J9UHS4	YPFPGPIHN	Potencial: antiamnestic; ACE inhibitor; antithrombotic; immunomodulating; opioid; regulating the stomach mucosal membrane activity; anticancer; antioxidative; inhibitor of insulin secretion; chemotactic; opioid agonist; DPP IV inhibitor; alpha-glucosidase inhibitor; DPP-III inhibitor; ACE2 inhibitor; beta-casomorphin-5 butyrylcholinesterase (BChE) inhibitor; PAM inhibitor
		VYPFPGPIH	Known activity: Prolyl endopeptidase (PEP) inhibitor (antiamnestic); Potencial: antiamnestic; ACE inhibitor; antithrombotic; immunomodulating; opioid; regulating the stomach mucosal membrane activity; anticancer; antioxidative; inhibitor of insulin secretion; chemotactic; opioid agonist; DPP IV inhibitor; alpha-glucosidase inhibitor; DPP-III inhibitor; ACE2 inhibitor; beta-casomorphin-5 butyrylch…
		LVYPFPGPIH	Known activity: ACE inhibitor; Potencial: antiamnestic; ACE inhibitor; antithrombotic; immunomodulating; opioid; regulating the stomach mucosal membrane activity; anticancer; antioxidative; inhibitor of insulin secretion; chemotactic; opioid agonist; DPP IV inhibitor; alpha-glucosidase inhibitor; DPP-III inhibitor; ACE2 inhibitor; Glucose uptake stimulating; beta-casomorphin-5 butyrylcholinestera…
		PFPGPIH	Potencial: PEP inhibitor; antiamnestic; ACE inhibitor; antithrombotic; regulating the stomach mucosal membrane activity; inhibitor of insulin secretion; chemotactic; DPP IV inhibitor; alpha-glucosidase inhibitor; DPP-III inhibitor; ACE2 inhibitor; PAM inhibitor
		YPFPGPIH	Potencial: PEP inhibitor; antiamnestic; ACE inhibitor; antithrombotic; immunomodulating; opioid; regulating the stomach mucosal membrane activity; anticancer; antioxidative; inhibitor of insulin secretion; chemotactic; opioid agonist; DPP IV inhibitor; alpha-glucosidase inhibitor; DPP-III inhibitor; ACE2 inhibitor; beta-casomorphin-5 butyrylcholinesterase (BChE) inhibitor; PAM inhibitor
Alpha-lactalbumin	A0A452DI34, B6V3I5, G9G9X6, P00711	DKFLDDDLTD	Potencial: ACE inhibitor; DPP IV inhibitor; dipeptidyl peptidase III inhibitor; CaMPDE inhibitor; Renin inhibitor
		KFLDDDLTD
		DKFLDDDLT
		TTFHTSGYDTQAIVQ	Potencial: ACE inhibitor; Glucose uptake stimulating; Calcium binding; DPP IV inhibitor; dipeptidyl peptidase III inhibitor; Renin inhibitor
		TFHTSGYDTQAIVQ
		DKFLDDDLTDDIM	Potencial: ACE inhibitor; DPP IV inhibitor; dipeptidyl peptidase III inhibitor; CaMPDE inhibitor; Renin inhibitor
		KFLDDDLTDDIM
		KFLDDDLT
		KFLDDDLTDDIM
		RELKDLKGYGGVS	Potencial: ACE inhibitor; immunomodulating; antioxidative; DPP IV inhibitor; HMG-CoA reductase inhibitor; dipeptidyl peptidase III inhibitor
		INYWLAH	Potencial: ACE inhibitor; Anti-inflammatory; antioxidative; DPP IV inhibitor; zinc binding; activating ubiquitin-mediated proteolysis; dipeptidyl peptidase III inhibitor
RNA binding motif protein 44 , RNA-binding protein 44	A0A452DIH8, E1BC15	LDEIILR	Potencial: ACE inhibitor; Glucose uptake stimulating; Neuropeptide; DPP IV inhibitor; dipeptidyl peptidase III inhibitor; Renin inhibitor
Beta-casein	A0A4D6WI58, P02666, J9UJ96, T1T0C1	YPFPGPIPNS	Known: opioid receptor agonist (beta-casomorphin-11); Potential: antiamnestic; ACE inhibitor; antithrombotic; immunomodulating; opioid; regulating the stomach mucosal membrane activity; anticancer; antioxidative; inhibitor of insulin secretion; chemotactic; opioid agonist; DPP IV inhibitor; alpha-glucosidase inhibitor; DPP-III inhibitor; ACE2 inhibitor; beta-casomorphin-5 butyrylcholinesterase (B…
		FPGPIPN	Potential: antiamnestic; ACE inhibitor; antithrombotic; immunomodulating; regulating the stomach mucosal membrane activity; anticancer; inhibitor of insulin secretion; chemotactic; DPP IV inhibitor; PAM inhibitor
BOD1L protein, Biorientation of chromosomes in cell division 1 like 1	A6QQK0, F1N2G1	VEEILVK	Potencial: ACE inhibitor; Glucose uptake stimulating; Neuropeptide; DPP IV inhibitor; Alpha-glucosidase inhibitor
Growth hormone secretagogue receptor	A9QMC3, B5U8Y5, B7ZFQ1, C1PHZ1, C1PHZ2, C1PHZ4, C1PI23, C1PI24, C1PI29, C1PI30, C1PI32	KLVILVI	Potencial: ACE inhibitor; Glucose uptake stimulating; Neuropeptide; DPP IV inhibitor
WD repeat and coiled-coil-containing protein	E1BDF4	KLLLILV	Potencial: ACE inhibitor; Stimulating vasoactive substance release; Glucose uptake stimulating; Neuropeptide; DPP IV inhibitor
Conserved oligomeric Golgi complex subunit 3	E1BGA6	LDELLEKL	Potencial: ACE inhibitor; Glucose uptake stimulating; Antioxidative; DPP IV inhibitor
Symplekin scaffold protein	E1BJF6	DIELLLK	Potencial: ACE inhibitor; Stimulating vasoactive substance release; Glucose uptake stimulating; Antioxidative; DPP IV inhibitor
		DIELLLKLI
		DIELLLKL
SET domain containing 1A, histone lysine methyltransferase	E1BLX2	EVEILLH	Potencial: ACE inhibitor; Glucose uptake stimulating; Neuropeptide; Antioxidative; DPP IV inhibitor; alpha-glucosidase inhibitor
Otoferlin	E1BMQ1	KIVLALL	Potencial: ACE inhibitor; Glucose uptake stimulating; Aactivating ubiquitin-mediated proteolysis; DPP IV inhibitor; DPP-III inhibitor
Heparan sulfate proteoglycan 2	F1MER7	LDELLVR	Potencial: ACE inhibitor; Glucose uptake stimulating; Antioxidative; DPP IV inhibitor
Maestro heat like repeat family member 8	F1MK54, G3MWQ0	KIVLLAI	Potencial: ACE inhibitor; Glucose uptake stimulating; Aactivating ubiquitin-mediated proteolysis; DPP IV inhibitor; DPP-III inhibitor
Slit guidance ligand 3	F1MMM6	DLEILTL	Potencial: ACE inhibitor; Glucose uptake stimulating; Neuropeptide; DPP IV inhibitor
GP-PDE domain-containing protein	F1MTT5	KILILLV	Potencial: ACE inhibitor; Glucose uptake stimulating; Neuropeptide; DPP IV inhibitor
Mediator complex subunit 12	F1MZ95, G3N1K4	LLPLPKP	Potencial: ACE inhibitor; Glucose uptake stimulating; Antioxidative; Hypotensive; DPP IV inhibitor; Renin inhibitor; xaa-pro inhibitor; lactocepin inhibitor
Solute carrier family 13 member 4, Solute carrier family 13 (Sodium/sulfate symporters), member 4	F6R7G2, Q08E60	KLLLVIL	Potencial: ACE inhibitor; Stimulating vasoactive substance release; Glucose uptake stimulating; Neuropeptide; DPP IV inhibitor
Beta-1,4-N-acetylgalactosaminyltransferase	G3X7L4	KLLLLLV	Potencial: ACE inhibitor; Stimulating vasoactive substance release; Glucose uptake stimulating; DPP IV inhibitor
Transthyretin	O46375	GSPAANVGVKVF	Potencial: ACE inhibitor; Antioxidative; Hypotensive; DPP IV inhibitor
		LDTKSYWKSLGISPFHEFAEVVF	Potencial: ACE inhibitor; Regulator of phosphoglycerate kinase activity; Anti inflammatory; DPP IV inhibitor; DPP-III inhibitor; Renin inhibitor; CaMPDE inhibitor; hypolipidemic; ACE2 inhibitor
		DAVRGSPAANVGVKVF	Potencial: ACE inhibitor; Antioxidative; Hypotensive; DPP IV inhibitor; DPP-III inhibitor; Leucyltransferase inhibitor
Galactose-3-O-sulfotransferase 3	Q0VCH4	KILLLVL	Potencial: ACE inhibitor; Stimulating vasoactive substance release; Glucose uptake stimulating; Neuropeptide; DPP IV inhibitor
Zinc finger protein 574	Q29RK0	EVELLLYK	Potencial: ACE inhibitor; Stimulating vasoactive substance release; Glucose uptake stimulating; Immunostimulating; Anticancer; Antioxidative; DPP IV inhibitor; alpha-glucosidase inhibitor; DPP-III inhibitor; Renin inhibitor
Histamine N-methyltransferase	Q58DV7	KILIIIV	Potencial: ACE inhibitor; Glucose uptake stimulating; Neuropeptide; DPP IV inhibitor
